# Supplementary material for: microRNA in Extracellular Vesicles Released by Damaged Podocytes Promote Apoptosis of Renal Tubular Epithelial Cells
Source: Cells. 2020 Jun 5;9(6):1409. doi: 10.3390/cells9061409 (PMC7349539; doi:10.3390/cells9061409)
Supplement: Supplementary file 1 [file cells-09-01409-s001.zip]

Archive with 1 entries (1 files):
- cells-818856_Supplementary/Video S1_podocyte NTA suppl 1.wmv
